# Supplementary material for: Agreement study on gait assessment using a video-assisted rating method in patients with idiopathic normal-pressure hydrocephalus
Source: PLoS One. 2019 Oct 24;14(10):e0224202. doi: 10.1371/journal.pone.0224202 (PMC6812866; doi:10.1371/journal.pone.0224202)
Supplement: S2 Table — (XLSX) [file pone.0224202.s002.xlsx]

## Sheet: Table2
	Freezing							Shuffling							Wide-based							Short-stepped							Festination							Standing difficulty							Turning difficulty
#	R1	R2	R3	R4	R5	R6	R7	R1	R2	R3	R4	R5	R6	R7	R1	R2	R3	R4	R5	R6	R7	R1	R2	R3	R4	R5	R6	R7	R1	R2	R3	R4	R5	R6	R7	R1	R2	R3	R4	R5	R6	R7	R1	R2	R3	R4	R5	R6	R7
1	2	0	0	0	0	0	1	2	2	2	2	2	2	2	1	2	0	1	2	1	2	1	2	2	1	2	2	1	0	0	0	0	0	1	0	2	2	2	2	2	2	1	2	2	2	2	2	2	2
2	0	0	0	0	0	0	2	0	0	0	0	0	0	0	2	0	2	2	2	2	2	0	0	0	0	0	0	1	0	0	0	0	0	1	0	0	0	0	0	0	0	0	1	1	1	2	2	2	2
3	0	0	0	0	0	0	0	0	2	0	1	2	0	0	1	1	0	0	0	0	0	0	0	0	0	0	0	0	0	1	0	0	0	0	0	0	0	0	0	0	0	0	1	0	0	0	0	0	0
4	1	0	0	0	2	0	2	0	0	2	2	2	2	0	2	2	0	1	2	2	2	1	2	1	2	2	1	2	2	1	0	0	0	1	2	2	1	1	2	2	2	2	1	2	2	2	0	2	2
5	0	0	0	0	0	1	2	2	2	2	2	2	2	2	1	2	0	0	0	2	1	2	2	2	2	2	2	2	0	0	0	0	0	0	0	0	0	1	1	1	1	1	1	2	1	2	2	2	2
6	2	1	2	0	2	2	2	0	0	2	2	2	2	2	2	1	2	2	2	2	2	0	1	2	1	2	2	1	0	0	0	0	0	1	0	1	1	1	0	1	2	1	2	2	2	1	2	2	2
7	0	0	0	0	0	0	0	0	0	0	1	0	0	0	0	0	0	0	0	0	0	0	0	0	0	0	0	0	0	0	0	0	0	0	0	0	0	0	0	1	0	1	0	1	0	0	0	0	0
8	2	0	0	0	0	1	1	1	1	2	2	2	1	1	2	2	2	2	2	2	2	2	2	1	2	2	2	2	0	1	0	0	0	0	2	1	0	0	1	0	1	1	2	1	1	1	2	2	2
9	2	2	2	2	2	2	2	2	2	2	2	2	2	2	0	2	0	0	0	1	0	2	2	2	2	2	2	2	1	2	0	0	0	2	1	2	1	0	1	2	2	2	2	2	2	2	2	2	2
10	0	0	0	0	0	0	0	0	0	0	1	0	0	0	1	1	0	0	2	0	2	0	0	0	1	2	0	2	0	1	0	0	0	0	1	0	0	0	0	0	2	0	1	1	2	1	2	2	2
11	2	2	2	2	0	2	2	2	2	2	2	2	2	2	2	2	2	2	2	2	2	2	2	2	2	2	2	2	2	2	0	0	0	2	2	2	2	2	2	2	2	2	2	2	2	2	2	2	2
12	0	0	0	0	0	0	0	0	1	0	1	2	0	0	1	0	0	0	0	0	0	0	0	0	0	0	0	0	0	0	0	0	0	0	0	0	0	0	0	0	0	0	1	1	0	0	0	1	1
13	2	0	0	0	0	0	2	2	2	2	2	2	2	2	2	2	1	1	2	2	2	1	2	2	2	2	2	2	0	0	0	0	0	0	2	1	2	1	1	2	2	2	2	2	2	2	2	2	2
14	2	2	2	2	2	2	2	2	0	2	2	0	2	2	2	2	2	2	2	2	2	0	2	2	2	0	2	2	1	0	0	0	0	2	2	0	0	1	1	2	2	1	2	2	2	2	2	2	2
15	2	1	0	0	2	1	1	1	1	2	1	0	2	2	0	2	0	0	0	0	0	0	1	2	1	2	2	1	0	0	0	0	0	0	1	0	0	0	1	1	1	1	1	1	2	1	2	2	1
	R1,R2: doctors, R3-R5: experienced physiotherapists, R6,R7: less experienced physiotherapists, GSg: gait domain of the iNPH grading scale
[truncated: 7 more columns]
